# Supplementary material for: Spatial and Temporal Protein Modules Signatures Associated with Alzheimer Disease in 3xTg-AD Mice Are Restored by Early Ubiquinol Supplementation
Source: Antioxidants (Basel). 2023 Mar 19;12(3):747. doi: 10.3390/antiox12030747 (PMC10044705; doi:10.3390/antiox12030747)
Supplement: Supplementary file 1 [file antioxidants-12-00747-s001.zip]

Archive with 1 entries (1 files):
- antioxidants-2246880-supplementary.pdf
